# Supplementary material for: Effect of Chlorella Pyrenoidosa Protein Hydrolysate-Calcium Chelate on Calcium Absorption Metabolism and Gut Microbiota Composition in Low-Calcium Diet-Fed Rats
Source: Mar Drugs. 2019 Jun 11;17(6):348. doi: 10.3390/md17060348 (PMC6628084; doi:10.3390/md17060348)
Supplement: Supplementary file 1 [file marinedrugs-17-00348-s001.zip]

Archive with 5 entries (4 files):
- Supplemental files/Figure S1.tif
- Supplemental files/Figure S2.tif
- Supplemental files/Figure S3.tif
- Supplemental files/Table S1.xlsx
- Supplemental files/
