# Supplementary material for: Effect of Chlorella Pyrenoidosa Protein Hydrolysate-Calcium Chelate on Calcium Absorption Metabolism and Gut Microbiota Composition in Low-Calcium Diet-Fed Rats
Source: Mar Drugs. 2019 Jun 11;17(6):348. doi: 10.3390/md17060348 (PMC6628084; doi:10.3390/md17060348)
Supplement: Supplementary file 1 [file marinedrugs-17-00348-s001.zip › Supplemental files/Table S1.xlsx]

## Sheet: Sheet1
Table S1 Peptide profile of CPPH identified by HPLC-MS/MS
Retention time(min)	Peptide sequence	Experimental Mass	m/z	Area	ppm	Charge state
5.25	VEFYGPDRAKWLG	1536.77	769.397	58600	4.1	2
5.79	VEFYGPDRAKWLGPF	1780.89	891.46	54700	6.8	2
7.98	GLADDPDTF	949.403	950.416	50000	6	1
5.51	IKFEFET	912.459	913.468	28400	1.6	1
4.59	LAM(+15.99)VSM(+15.99)LG	852.409	853.424	25600	9.9	1
3.85	VVKIPYDKQ	1088.62	545.322	23800	6.3	2
5.9	VEWYGPNRPQFLGPFSN	2006.96	1004.49	23400	5.5	1
6.44	LGPFSDG	691.318	692.333	18300	11	1
5.66	GFASATKFLPLP	1247.69	624.852	17900	-2.1	2
5.2	LKGEFPGDY	1024.49	1025.5	15600	2.1	1
4.08	VMPVASGG	716.353	717.363	13900	4.8	1
5.55	FASATKFLPLP	1190.67	596.34	13700	-3.8	2
7.37	IKFEFETIDTL	1354.7	678.362	13300	5.5	2
5.33	KGEFPGDY	911.403	912.408	12300	-1.7	1
8.03	LYPGEAFDPL	1120.54	1121.56	12200	4.3	1
8.03	IYPGEAFDPL	1120.54	1121.56	12200	4.3	1
4.94	RVPTPTVSVVDL	1281.73	641.873	12200	1.8	2
6.64	VEFYGPDRAKWLGPFSE	1996.97	999.496	12000	4.9	2
6.51	VEFYGPDRAKFLGPFSEG	2014.98	1008.51	11600	12.6	2
7.64	VEFYGPD	825.354	826.365	11400	4.3	1
6.16	LGPFSEG	705.333	706.345	11000	6.6	1
6.53	LYPGGPFDP	961.455	962.468	10700	6.4	1
6.21	GLDYLGN	750.355	751.373	10400	14.5	1
6.1	VEWYGPN	863.381	864.394	9460	6.1	1
4.21	IVDVPVGK	825.496	826.504	9230	0.8	1
6.57	VEFYGPDRAKFLGPFSE	1957.96	979.99	7210	4.1	2
8.37	FETIDTL	837.412	838.42	5930	0.5	1
7.73	FGFDPLG	751.354	752.361	5760	-0.6	1
7.82	GFFDPLG	751.354	752.363	5760	2.7	1
7.75	LADDPDTF	892.381	893.394	5750	6	1
5.14	GLFVMAGP	790.405	791.419	3990	8.3	1
6.33	GGLDYLGN	807.376	808.389	3870	6.3	1
4.7	FTSIVGN	736.375	737.384	3630	1.8	1
6.66	VEWYGPN(+.98)RPQFLG	1562.75	782.391	2550	10.7	2
5.25	IAYIAYP	809.432	810.445	1810	6.4	1
4.65	LATLGYG	693.37	694.382	1290	7	1
4.65	IATLGYG	693.37	694.382	1290	7	1
7.03	VEWYGPN(+.98)RPQFLGPF	1806.87	904.451	266	8	2
7.01	VEWYGPN(+.98)RPQFLGPFSN	2007.95	1004.99	0	7.7	2
6.62	VEFYGPDRAKWLGPFSEG	2053.99	1028.01	0	6.5	2
5.31	AEFYGPDRVKFLG	1497.76	749.89	0	3.1	2
5.92	VEFYGPDRAKFLGPF	1741.88	871.953	0	5.1	2
5.16	IYFTQ	670.333	671.344	0	6.3	1
